# Supplementary material for: Development of chimeric peptides to facilitate the neutralisation of lipopolysaccharides during bactericidal targeting of multidrug-resistant Escherichia coli
Source: Commun Biol. 2020 Jan 23;3:41. doi: 10.1038/s42003-020-0761-3 (PMC6978316; doi:10.1038/s42003-020-0761-3)
Supplement: Supplementary file 3 — Supplementary Data 1 [file 42003_2020_761_MOESM3_ESM.xlsx]

## Sheet: Fig2a
Fig2a	Source data for the time-killing curves of A6, G6 and N6 against E. coli CVCC195 in vitro.
	log10 cfu/ml
Time（h）	Contro			A6 1MIC			A6 2MIC			G6 1MIC			G6 2MIC			PMB 1MIC			PMB 2MIC			N6 1MIC		N6 2MIC
0	5	5	5	5	5	5	5	5	5	5	5	5	5	5	5	5	5	5	5	5	5	5	5	5	5
0.5	5	5	5	3.8	3.7		2	2	2	4.32222	4.34242	4.36173	2	2	2	2.8451	3	2.90309	2	2	2	4.86332	4.88649	4.90309	4.89209
1	5.17609	5.04139		2	2	2	2	2	2	2.30103	2.47712		2	2	2	2	2	2	2	2	2	5.07918	5.07918	4.72428	4.73239
2	5.74819	5.79934		2	2	2	2	2	2	2	2	2	2	2	2	2	2	2	2	2	2	3.8451	3.90309	2.47712	2.60206
4	7.54407	7.6721		2	2	2	2	2	2	2	2	2	2	2	2	2	2	2	2	2	2	2	2	2	2
6	8.77815	8.81291		2	2	2	2	2	2	2	2	2	2	2	2	2	2	2	2	2	2	2	2	2	2
8	9.17609	9.14613		2	2	2	2	2	2	2.8451	2.69897	2.8451	2	2	2	2	2	2	2	2	2	2	2	2	2
10	9.65321	9.5563	9.64345	2	2	2	2	2	2	4.77815	4.8451	4.5563	2	2	2	2	2	2	2	2	2	2	2	2	2
12	10.2553	10.301	10.2304	2	2	2	2	2	2	4.90309	4.92942		2	2	2	2	2	2	2	2	2	2	2	2	2

## Sheet: Fig2b
Fig2b	Source data for effects of temperature on the antibacterial activity of A6, G6 and N6 against E. coli CVCC195.
		20℃		40℃		60℃		80℃		100℃
		Mean	SD	Mean	SD	Mean	SD	Mean	SD	Mean	SD
	A6	1.498	0.0543415	1.53267	0.083002	1.49367	0.0561456	1.50033	0.0505008	1.47667	0.0255799
	G6	1.451	0.00173205	1.42133	0.0011547	1.49967	0.0155027	1.473	0.0315753	1.413	0.013
	N6	1.93467	0.0740023	1.912	0.0566304	1.95033	0.0581578	1.96367	0.0553203	1.91667	0.0633193

## Sheet: Fig2c
Fig2c	Source data for effects of pH on the antibacterial activity of A6, G6 and N6 against E. coli CVCC195
		pH=2		pH=4		pH=6		pH=8		pH=10
		Mean	SD	Mean	SD	Mean	SD	Mean	SD	Mean	SD
	A6	1.46333	0.0152753	1.44333	0.0251661	1.4	2.71948e-16	1.41	0.0173205	1.4	2.71948e-16
	G6	1.40667	0.011547	1.44	0.0173205	1.4	0.02	1.38333	0.0288675	1.38667	0.011547
	N6	1.88333	0.0288675	1.87667	0.0251661	1.87	0.0173205	1.86	0.0173205	1.88667	0.0321455

## Sheet: Fig2d
Fig2d	Source data for effects of enzyme on the antibacterial activity of A6, G6 and N6 against E. coli CVCC195
		Mean	SD
	trpsin	0	0
	pepsin	0	0
	A6	1.45633	0.0245832
	A6+pepsin	1.623	0.0157162
	A6+trpsin	0	0
	G6	1.43933	0.0417413
	G6+pepsin	1.60733	0.187415
	G6+trpsin	0	0
	N6	2.004	0.151089
	N6+pepsin	1.866	0.145165
	N6+trpsin	0	0

## Sheet: Fig2e
Fig2e	Source data for effects of serum on the antibacterial activity of A6, G6 and N6 against E. coli CVCC195
		0h		2h		4h
		Mean	SD	Mean	SD	Mean	SD
	A6	1.45	0.05	1.34	0.0173205	1.3	0
	G6	1.66667	0.0288675	1.6	2.71948e-16	1.6	2.71948e-16
	N6	2.03333	0.0288675	1.95	0.05	1.87667	0.0251661

## Sheet: Fig2f
Fig2f	Source data of the peptide remaining in serum
		N6		A6		G6
	T(h)	Mean	SD	Mean	SD	Mean	SD
	0	100	0	100	0	100	0
	1	93.045	1.84917	27.013	1.18006	68.5526	3.93486
	2	87.4827	0.959198	7.17739	0.651911	29.5565	2.73101
	4	77.3092	1.80206	4.7676	0.0692137	11.1999	0.832982

## Sheet: Fig2g
Fig2g	Source data of resistance of A6 and G6
		Fold change in MIC
	Time（Day）	A6	G6	PMB	Gentamicin
	1	1	1	1	1
	2	1	1	1	2
	3	2	1	1	2
	4	1	2	2	1
	5	2	2	2	2
	6	2	1	1	2
	7	1	1	1	4
	8	2	1	1	4
	9	1	2	1	4
	10	2	1	1	8
	11	2	2	1	8
	12	1	1	1	8
	13	2	1	1	8
	14	2	1	1	16
	15	2	1	1	16
	16	2	1	2	16
	17	1	1	1	16
	18	2	1	2	16
	19	1	1	2	16
	20	1	2	1	16
	21	1	1	1	16
	22	1	1	1	16
	23	2	2	1	16
	24	2	2	1	16
	25	2	2	1	16
	26	2	1	1	16
	27	2	2	2	16
	28	2	2	2	16
	29	2	1	1	16
	30	1	1	2	16

## Sheet: Fig2h
Fig2h	Source data of The hemolysis of A6, G6 and N6 against fresh mouse red blood cells
		0.1% Triton X-100		A6		G6
	Concentration (μg/ml)	Mean	SD	Mean	SD	Mean	SD
	0.5	100	0	0	0	0.00148743	0.00257631
	1	100	0	0	0	0.00282453	0.00346678
	2	100	0	0	0	0.00163498	0.00180371
	4	100	0	0	0	0.00535091	0.00526267
	8	100	0	0.118677	0.205554	0.0136727	0.00600344
	16	100	0	0.430455	0.438849	0.00742669	0.00209602
	32	100	0	0.519767	0.295969	0.00995427	0.00180505
	64	100	0	0.534747	0.117199	0.0117384	0.0021183
	128	100	0	0.698338	0.0936541	0.0129246	0.00116928
	256	100	0	1.20323	0.471011	0.025845	0.00703927

## Sheet: Fig2i
Fig2i	Source of the cytotoxicity of A6, G6 and N6 against RAW 264.7 monocytes
		A6		G6
	Concentration (μg/ml)	Mean	SD	Mean	SD
	0.5	1.00599	0.0191079	0.941897	0.142289
	1	0.952947	0.00685813	0.840341	0.105699
	2	1.01459	0.0934565	0.992133	0.130731
	4	1.02749	0.079895	0.864911	0.117314
	8	1.12287	0.0765503	0.924214	0.0678777
	16	1.07929	0.0373393	0.916858	0.101381
	32	0.988412	0.0806424	0.875333	0.106598
	64	1.14057	0.107174	0.905583	0.1256
	128	1.00038	0.037405	0.810952	0.0582893

## Sheet: Fig4a
Fig4a	Source data for dissociation of LPS aggregates.
	A6		G6		N6		PMB
concentration(μM)	Mean	SD	Mean	SD	Mean	SD	Mean	SD
0.1	26.625	43.1335	-87.875	12.7279	-87.875	12.7279	-87.875	12.7279
0.5	130.125	31.1127	61.125	9.89949	61.125	9.89949	61.125	9.89949
1	210.125	55.1543	125.625	21.9203	125.625	21.9203	125.625	21.9203
5	297.125	66.468	191.125	24.0416	191.125	24.0416	191.125	24.0416
10	287.125	94.7523	224.625	33.234	224.625	33.234	224.625	33.234
25	276.625	95.4594	244.625	19.0919	244.625	19.0919	244.625	19.0919
50	300.625	85.5599	258.625	37.4767	258.625	37.4767	258.625	37.4767
75	348.125	29.6985	228.625	82.7315	228.625	82.7315	228.625	82.7315
100	416.625	41.7193	292.625	6.36396	292.625	6.36396	292.625	6.36396

[truncated: 12 more sheets: Fig4b, Fig4c, Fig5a, Fig6a, Fig6b, Fig7b, Fig7c, Fig7d, Supplementary Fig. 4, Supplementary Fig.6a-f, Supplementary Fig. 13a, Supplementary Fig. 13b]
